# Supplementary material for: A New Type of Liquid Silymarin Proliposome Containing Bile Salts: Its Preparation and Improved Hepatoprotective Effects
Source: PLoS One. 2015 Dec 16;10(12):e0143625. doi: 10.1371/journal.pone.0143625 (PMC4682635; doi:10.1371/journal.pone.0143625)
Supplement: S1 Table — (XLS) [file pone.0143625.s001.xls]

## Sheet: EE% and intestine absorption 
silymarin liposome Entrapment efficiency
PC/drug	5:1	EE%	10:1	EE%	20:1	EE%
pH	7		7		7
pure liposme1	82.7ug	33.33	94.024ug	44.62	109.5ug	50.52
pure liposme2	95.9ug	38.66	84.805	40.24	89.2ug	41.15
pure liposme3	49.596ug	19.99	87.78	41.65	88.32	40.75
liposome	248.06ug		210.74	42.17	216.76
averageEE%		30.66		42.17		44.14
SD		9.62		2.24		5.53
total liposome amount(µg)	750		1250		2250
%drug loading amount1	11.03		7.52		4.87
%drug loading amount2	12.79		6.78		3.96
%drug loading amount3	6.61		7.02		3.93
average	10.1433		7.10667		4.25333
SD	3.18398		0.377536		0.53426
silymarin liposome entrapment efficiency in different pH and deposited for different days
pH		5	EE%	6	EE%	7	EE%	8.98	EE%	P/Drug=5:1	EE%	P/Drug=20:1	EE%
	pure liposme1(µg)	68.849	25.49	98.567	39.59	94.024	44.62	64.512	50.76	82.7	33.33	109.5	50.52
the first day	pure liposme2(µg)	87.759	32.49	76.734	30.82	84.805	40.24	67.837	53.38	95.9	38.66	89.2	41.15
	pure liposme3(µg)	73.42	27.18	86.94	34.92	87.78	41.65	68.52	53.92
	liposome(µg)	270.09	3.65267	248.94		210.74		127.09		248.06		216.76
	averageEE%		28.39		35.11		42.17		52.69		36		45.84
	sd		3.65		4.39		2.24		1.69		3.76		6.62559
The third day			28.99		35.21		42.43		53.38
			4.95		4.95		3.1		1.85
Everted rat sac transport studies
draw 500µL instestine solution into 10mL measuring flask+ solvent, detect UV absorbance at 288nm
silymarin solution group
Time(minutes)	10	20	30	40	50	60
absorbanceA1	-0.023	0.1043	0.1296	0.2439	0.1956	0.2415
C1	0	0.4137	1.1424	4.4345	3.0434	4.3654
A2	0.005	0.1036	0.091	0.1277	0.2148	0.1676
C2	0	0.3935	0.0306	1.0876	3.5964	2.2369
A3		0.0975	0.1414	0.1533	0.1452	0.3189
C3	0	0.2178	1.4822	1.825	1.5917	6.5947
A4			0.0401	0.1378	0.1893	0.3021
C4	0		0	1.3786	2.8619	6.1108
A5		0.0982	0.1466	0.0904	0.1208	0.2159
C5	0	0.238	1.632	0.0133	0.8889	3.628
average(µg/ml)	0	0.31575	0.85744	1.7478	2.39646	4.58716
SD		0.102109	0.78904	1.64355	1.11752	1.79197
silymarin liposomes group
Time(minutes)	10	20	30	40	50	60
absorbanceA1	0.0189	0.0626	0.0515	0.1417	0.2051	0.318
C1		0	0	1.4909	3.317	6.5688
A2	0.0323	0.1404	0.187	0.0799	0.2359	0.2533
C2	0	1.4534	2.7956	0	4.2041	4.7053
A3	0.056	0.1392	0.2375	0.304	0.2205	0.3078
C3	0	1.4189	4.2502	6.1656	3.7605	6.275
A4			0.0667	0.1215	0.172	0.2789
C4	0	0	0	0.9091	2.3636	5.4426
A5		0.1375	0.141	0.2671	0.4492	0.3684
C5	0	1.3699	1.4707	5.1028	10.3477	8.0204
average(µg/ml)	0	0.84844	1.7033	2.73368	4.79858	6.20242
SD		0.775084	1.83959	2.7266	3.176	1.25132
drug concentration in 500µL test solution
Time(minutes)	liposome group	silymarin control solution	AUC(control group)	AUC(liposome group)
10	0	0
20	21.21	6.32	31.6	106.05
30	34.07	17.15	117.35	276.4
40	54.67	34.96	260.55	443.7
50	95.97	47.93	414.45	753.2
60	124.05	91.74	698.35	1100.1
			1522.3	2679.45
