# Supplementary material for: A New Type of Liquid Silymarin Proliposome Containing Bile Salts: Its Preparation and Improved Hepatoprotective Effects
Source: PLoS One. 2015 Dec 16;10(12):e0143625. doi: 10.1371/journal.pone.0143625 (PMC4682635; doi:10.1371/journal.pone.0143625)
Supplement: S2 Table — (XLS) [file pone.0143625.s002.xls]

## Sheet: CCL4 induced liver injury
Effect of silymarin liposomes on ALT\AST，SOD, GSH-PX, and MDA in experimental hepatitis animal models induced by CCL4
the blank control group
	No.	day 7 weight	liver(g)	liver coefficient%	spleen(g)	spleen coefficient%	ALT(U/L)	AST(U/L)
♂	1	25.2	1.21	4.79	0.13	0.51	30	95
	2	26.4	1.35	5.11	0.12	0.45	23	72
	3	24.2	1.19	4.91	0.13	0.54	33	117
	4	26.5	1.46	5.51	0.17	0.64	29	96
	5	25.9	1.17	4.52	0.12	0.47	28	80
♀	1	21	1.09	5.19	0.12	0.57	25	92
	2	22.1	1.13	5.11	0.15	0.68	21	100
	3	22.8	1.07	4.69	0.12	0.53	21	75
	4	20.2	0.94	4.65	0.11	0.54	27	77
	5	22.2	1.18	5.31	0.07	0.32	31	76
average				4.98		0.52	26.8	88
sd				0.32		0.1	4.18	14.41
model group
	No.	day 7 weight	liver(g)	liver coefficient%	spleen(g)	spleen coefficient%	ALT(U/L)	AST(U/L)
♂	1	26.5	1.41	5.33	0.18	0.67	216	198
	2	27	1.4	5.19	0.14	0.5	184	160
	3	25	1.39	5.56	0.18	0.71	398	281
	4	24.3	1.12	4.59	0.11	0.47	94	155
	5	23.7	1.3	5.48	0.18	0.78	214	217
♀	1	21.3	1.21	5.67	0.1	0.47	171	153
	2	24	1.18	4.94	0.14	0.6	116	155
	3	19	1.19	6.25	0.13	0.71	181	253
	4	25	1.18	4.73	0.13	0.51	76	127
	5	22.5	1.18	5.23	0.16	0.72	199	249
average				5.297		0.614	184.9	194.8
sd				0.484861		0.118246	89.7545	52.6852
silymarin tablets(75mg/kg·d)
	No.	day 7 weight	liver(g)	liver coefficient%	spleen(g)	spleen coefficient%	ALT(U/L)	AST(U/L)
♂	1	24.3	1.28	5.27	0.24	0.98	142	196
	2	23.9	1.21	5.06	0.24	1	246	293
	3	16.2	0.82	5.07	0.09	0.56	170	219
	4	21.5	1.05	4.88	0.17	0.79	108	139
	5	23.1	1.19	5.15	0.2	0.86	315	404
♀	1	25	1.29	5.16	0.19	0.76	136	165
	2	20.3	1.03	5.07	0.11	0.54	81	118
	3	22.3	1.21	5.43	0.19	0.84	264	314
	4	20.5	1.01	4.93	0.13	0.63	158	105
	5	20.2	1.1	5.45	0.12	0.59	73	118
average				5.147		0.755	169.3	207.1
sd				0.19		0.17	80.89	100.31
silymarin tablets(150mg/kg·d)
	No.	day 7 weight	liver(g)	liver coefficient%	spleen(g)	spleen coefficient%	ALT(U/L)	AST(U/L)
	1	24.5	1.35	5.51	0.12	0.5	142	199	Elimination
♂	2	24.1	1.11	4.61	0.13	0.54	210	157
	3	27	1.37	5.07	0.22	0.81	106	116
	4	19.5	0.96	4.9	0.1	0.51	168	186
	5	16	0.7	4.38	0.08	0.5	83	114
♀	1	24.1	1.19		0.11		37	112
	2	22	1.38	6.27	0.17	0.77	67	198
	3	25.8	1.32	5.11	0.19	0.74	161	218
	4	18.9	1.25	4.32	0.17	0.9	97	113
	5	24.3	1.17	4.81	0.15	0.65	140	195
	6	21.7	1.18	5.44	0.15	0.69	131	175
average				5.15		0.66	130.56	167.1
sd				0.19		0.14	43.32	39.75
silymarin tablets(300mg/kg·d)
	No.	day 7 weight	liver(g)	liver coefficient%	spleen(g)	spleen coefficient%	ALT(U/L)	AST(U/L)
♂	1	20.6	0.96	4.66	0.14	0.68	119	143
	2	19.5	1.09	5.6	0.17	0.87	81	138
	3	22.8	1.04	4.56	0.18	0.79	138	126
	4	24.2	1.65	6.82	0.19	0.79	109	142
	5	25	1.14	4.56	0.14	0.56	109	106
♀	1	24	1.05	4.38	0.15	0.62	93	192
	2	21.3	0.94	4.41	0.12	0.47	155	212
	3	23.2	0.91	3.92	0.16	0.69	79	104
	4	21.1	1.01	4.79	0.17	0.8	42	127
	5	18.2	0.86	4.72	0.13	0.71	147	186
average				4.842		0.698	107.2	147.6
sd				0.81		0.12	34.8	36.91
silymarin liposome(75mg/kg·d)
	No.	day 7 weight	liver(g)	liver coefficient%	spleen(g)	spleen coefficient%	ALT(U/L)	AST(U/L)
♂	1	25.1	1.27	5.06	0.14	0.56	111	151
	2	20.1	1.21	6.02	0.11	0.55	157	198
	3	23.1	1.54	6.67	0.16	0.69	129	152
	4	27.6	1.42	5.14	0.17	0.62	73	118
	5	19.6	1.25	6.38	0.14	0.71	80	149
♀	2	24.2	1.27	5.24	0.17	0.7	64	105
	3	21.8	0.98	4.5	0.1	0.46	91	163
	4	17.1	0.79	4.62	0.13	0.76	173	270
	5	24.7	1.2	4.86	0.09	0.36	82	141
	6	27.2	1.44	5.29	0.15	0.55	106	149
average				5.378		0.596	106.6	159.6
sd				0.74		0.12	36.47	46.05
silymarin liposome(150mg/kg·d)
	No.	day 7 weight	liver(g)	liver coefficient%	spleen(g)	spleen coefficient%	ALT(U/L)	AST(U/L)
♂	1	25.3	1.17	4.62	0.18	0.71	52	110
	2	24.8	1.29	5.2	0.22	0.89	88	125
	3	23.1	1.33	5.76	0.15	0.65	69	131
	4	23.9	1.23	5.15	0.13	0.54	91	149
	5	24.2	1.14	4.71	0.13	0.54	65	459
♀	1	22.1	1	4.52	0.15	0.68	86	351
	2	21.2	1	4.72	0.13	0.61	72	105
	3	23.1	1.24	5.37	0.14	0.61	71	163
	4	19.3	0.87	4.51	0.11	0.57	67	270
	5	19.3	0.82	4.25	0.11	0.57	54	149
average				4.88		0.64	71.5	159.6
sd				0.47		0.11	13.41	46.05
silymarin liposome(300mg/kg·d)
	No.	day 7 weight	liver(g)	liver coefficient%	spleen(g)	spleen coefficient%	ALT(U/L)	AST(U/L)
♂	1	20	1.11	5.55	0.12	0.6	84	125
	2	21.1	1.31		0.15		0.5	790
	3	24.1	1.15	4.79	0.11	0.46	64	129
	4	22.7	1.16	5.11	0.12	0.53	47	112
	5	26.1	1.25	4.78	0.16	0.61	67	92
	6	21.3	1.15	5.4	0.13	0.61	45	147
♀	1	23.8	1.35		0.21		480	390
	2	21	0.97	4.62	0.14	0.67	36	113
	3	25	1.4	5.6	0.14	0.56	62	108
	4	23.1	1.27	5.5	0.15	0.65	55	92
	5	21.7	0.94	4.33	0.16	0.74	56	116
	6	19.4	0.93	4.81	0.06	0.31	45	98
average				5.05		0.57	56.1	113.2
sd				0.44		0.12	13.86	17.31
GSH-PX value in liver homogenate
GSH-PX value in liver homogenate=[(0.445-OD)/(0.110-0.036)*20*5]/3/protein amount/2
protein amount(g/L)
No.	blank group	model group	silymarin tablets(75mg/kg·d)	silymarin tablets(150mg/kg·d)	silymarin tablets(300mg/kg·d)	silymarin liposomes(75mg/kg·d)	silymarin liposomes(150mg/kg·d)	silymarin liposomes(300mg/kg·d)
1	0.635	0.645	0.919	0.65	0.842	0.553	0.75	0.77
2	0.669	0.794	1.578	0.724	0.693	0.67	0.794	0.746
3	0.626	0.592	0.65	0.866	0.65	0.674	0.842	0.664
4	0.65	0.659	0.722	0.77	0.794	0.842	0.621	0.794
5	0.869	0.505	1.015	1.323	0.683	0.635	0.736	0.756
6	0.635	0.602	0.675	0.89	0.775	0.698	0.765	0.63
7	0.738	0.693	1.371	0.928	0.638	0.635	0.602	0.698
8	0.762	0.77	0.553	0.758	0.626	0.659	0.573	0.674
9	0.693	0.65	0.938	0.914	0.652	0.698	0.654	0.914
10	0.678	0.64	0.712	0.505	0.842	0.856	0.616	0.77
GSH-PX value in liver homogenate
NO.	blank group		model group		silymarin tablets(75mg/kg·d)		silymarin tablets(150mg/kg·d)		silymarin tablets(300mg/kg·d)		silymarin liposomes(75mg/kg·d)		silymarin liposomes(150mg/kg·d)		silymarin liposomes(300mg/kg·d)
	OD	GPX(U/mg protein)	OD	GPX(U/mg protein)	OD	GPX(U/mg protein)	OD	GPX(U/mg protein)	OD	GPX(U/mg protein)	OD	GPX(U/mg protein)	OD	GPX(U/mg protein)	OD	GPX(U/mg protein)
1	0.332	160.32	0.397	67.04	0.33	112.74	0.365	110.88	0.342	110.2	0.398	76.51	0.325	144.14	0.305	153.8
2	0.292	206.04	0.378	76.02	0.315	74.22	0.392	65.95	0.35	12.5	0.378	90.09	0.331	129.35	0.315	158.99
3	0.325	172.7	0.411	51.74	0.402	59.6	0.325	124.84	0.39	76.23	0.348	129.65	0.341	111.27	0.339	143.81
4	0.28	228.69	0.365	109.37	0.361	104.81	0.375	81.9	0.37	85.1	0.35	101.65	0.335	159.58	0.321	140.69
5	0.3	150.32	0.407	67.79	0.37	66.57	0.341	70.82	0.359	113.43	0.372	102.15	0.315	159.13	0.294	179.94
6	0.29	219.9	0.386	88.29	0.378	89.56	0.36	86.04	0.355	104.62	0.342	132.94	0.311	157.8	0.312	190.19
7	0.296	181.89	0.368	100.1	0.342	67.69	0.362	79.72	0.371	104.49	0.351	133.36	0.357	131.69	0.305	180.7
8	0.305	165.32	0.395	58.5	0.414	50.51	0.351	111.72	0.365	115.13	0.352	127.13	0.35	149.36	0.288	209.85
9	0.34	136.5	0.362	115.04	0.331	109.49	0.353	90.68	0.352	128.9	0.348	125.2	0.338	147.4	0.278	164.61
10	0.275	225.88	0.407	53.49	0.321	156.9	0.378	119.52	0.335	117.69	0.315	136.82	0.319	184.28	0.252	140.66
		184.756		78.74		89.21		94.21		107.93		115.56		147.4		167.12
		33.2539		23.2		32.26		20.95		16.38		21.2		20.13		23.02
SOD activity(U/mg protein)
No.	blank group	model group	silymarin tablets(75mg/kg·d)	silymarin tablets(150mg/kg·d)	silymarin tablets(300mg/kg·d)	silymarin liposomes(75mg/kg·d)	silymarin liposomes(150mg/kg·d)	silymarin liposomes(300mg/kg·d)
1	71.22	50.12	42.09	58.36	46.38	68.26	64.53	70.14
2	75.7	44.48	33.04	51.36	61.75	50.2	70.61	66.13
3	84.48	42.3	61.52	40.78	62.96	61.55	50.82	65.85
4	84.23	57.85	65.22	48.29	49.19	62.81	82.75	66.84
5	65.37	56.62	50.26	43.22	57.18	49.73	72.36	73.17
6	89.76	61.71	68.76	56.9	51.35	75.76	52.76	89.87
7	74.44	76.04	37.21	56.18	61.22	74.45	55.56	73.89
8	78.96	45.87	50.35	74.94	79.4	64.08	58.7	86.23
9	100.85	48.87	39.64	45.59	51.75	65.32	84.58	62.15
10	85.16	51.68	72.44	75.12	49.49	57.85	75.54	70.38
average	81.05	53.56	52.05	55.07	57.07	63	66.82	72.46
SD	10.14	10.04	14.14	12.05	9.82	8.8	12.21	8.98
MDA activity(nmol/mg protein)
No.	blank group	model group	silymarin tablets(75mg/kg·d)	silymarin tablets(150mg/kg·d)	silymarin tablets(300mg/kg·d)	silymarin liposomes(75mg/kg·d)	silymarin liposomes(150mg/kg·d)	silymarin liposomes(300mg/kg·d)
1	1.61	2.61	1.23	1.94	1.68	1.67	1	1.62
2	0.88	1.82	1.85	2.4	1.23	2.19	1.67	1.03
3	1.07	2.74	1.99	1.03	1.72	1.86	1.75	1.57
4	1.01	1.76	1.54	1.8	1.33	1.35	1.69	1.35
5	1.79	1.76	2.04	1.21	1.83	1.47	1.59	1.22
6	1.77	2.33	1.76	1.6	1.52	1.41	1.57	1.23
7	1.42	0.6	0.77	1.46	1.72	1.6	1.76	1.25
8	1.31	2.07	2.21	1.67	1.48	2.41	1.64	1.05
9	0.93	1.77	1.47	1.91	1.88	1.42	1.7	1.06
10	1.1	2.44	1.3	1.66	1.72	1.54	1.43	1.34
average	1.29	1.99	1.62	1.63	1.61	1.69	1.58	1.27
SD	0.34	0.61	0.44	0.32	0.21	0.36	0.23	0.2
