# Supplementary material for: A New Type of Liquid Silymarin Proliposome Containing Bile Salts: Its Preparation and Improved Hepatoprotective Effects
Source: PLoS One. 2015 Dec 16;10(12):e0143625. doi: 10.1371/journal.pone.0143625 (PMC4682635; doi:10.1371/journal.pone.0143625)
Supplement: S3 Table — (XLS) [file pone.0143625.s003.xls]

## Sheet: D-GalN induced liver injury
Effect of silymarin liposomes on ALT，AST，SOD, GSH-PX, and MDA in the experimental hepatitis animal model induced by D-GalN
Each mouse were weighed every other day and drug dose of each mouse were calculated according to the weight.
the blank control group
	No.	liver(g)	liver coefficient%	spleen(g)	spleen coefficient%	ALT(U/L)	AST(U/L)
♂	1	1.04	4.88	0.14	0.66	28	74
	2	0.94	4.43	0.14	0.66	32	95
	3	0.94	4.54	0.11	0.53	49	141
	4	0.96	4.51	0.19	0.89	68	114
	5	0.97	4.6	0.19	0.9	32	92
♀	1	1.02	4.83	0.17	0.81	30	85
	2	1.05	5.05	0.16	0.77	49	115
	3	1.05	5.02	0.17	0.81	26	116
	4	0.99	4.58	0.11	0.51	33	102
	5	0.91	4.5	0.1	0.5	34	121
average			4.69		0.7	38.1	105.5
sd			0.23		0.15	13.18	19.69
model group
	No.	liver(g)	liver coefficient%	spleen(g)	spleen coefficient%	ALT(U/L)	AST(U/L)
♂	1	1.27	5.45	0.25	1.07	278	208
	2	1.13	4.71	0.2	0.83	178	207
	3	1.27	5.23	0.15	0.62	138	189
	4	1.15	5.45	0.13	0.62	156	200
	5	1.15	5.35	0.24	1.12	137	160
♀	1	1.21	4.98	0.22	0.91	252	250
	2	1.2	5.31	0.26	1.15	93	150
	3	1.27	5.45	0.17	0.73	288	227
	4	0.96	5.55	0.09	0.52	270	250
	5	0.98	4.88	0.14	0.7	165	198
average			5.24		0.83	195.5	203.9
sd			0.28		0.23	70.03	33.19
silymarin tablets(75mg/kg·d)
	No.	liver(g)	liver coefficient%	spleen(g)	spleen coefficient%	ALT(U/L)	AST(U/L)
♂	1	1.31	5.5	0.17	0.71	104	151
	2	0.97	4.62	0.17	0.81	93	141
	3	1.06	5.22	0.15	0.74	103	186
	4	1.08	5.87	0.14	0.76	271	351
	5	1.25	5.32	0.15	0.64	313	340
♀	1	1.15	5.18	0.14	0.63	118	148
	2	1.17	5.02	0.14	0.6	260	232
	3	0.65	3.8	0.08	0.47	156	139
	4	0.82	3.94	0.11	0.53	126	193
	5	1.06	4.98	0.13	0.61	215	205
average			4.94		0.76	175.9	208.6
sd			0.66		0.17	81.67	78.36
silymarin tablets(150mg/kg·d)
	No.	liver(g)	liver coefficient%	spleen(g)	spleen coefficient%	ALT(U/L)	AST(U/L)
♂	1	0.82	3.98	0.13	0.63	144	219
	2	1.13	5.18	0.12	0.55	149	199
	3	1.26	5.55	0.23	1.01	78	176
	4	0.94	4.97	0.16	0.85	164	154
	5	1.29	6.32	0.18	0.88	221	192
♀	1	1.07	4.89	0.19	0.87	148	158
	2	1.03	4.22	0.27	1.11	138	203
	3	1.02	5.4	0.18	0.95	48	117
	4	1.13	5.38	0.16	0.76	89	139
	5	1.19	5.61	0.09	0.42	368	302
average			5.15		0.8	154.7	185.9
sd			0.68		0.21	89.46	51.55
silymarin tablets(300mg/kg·d)
	No.	liver(g)	liver coefficient%	spleen(g)	spleen coefficient%	ALT(U/L)	AST(U/L)
♂	1	1.49	6.06	0.28	1.14	193	138
	2	1.09	5.05	0.29	1.34	103	179
	3	1.11	5.29	0.18	0.86	219	194
	4	1	4.48	0.09	0.4	76	150
	5	0.72	4.11	0.06	0.34	95	158
♀	1	1.07	5.78	0.12	0.65	174	191
	2	0.97	4.49	0.13	0.6	105	150
	3	1	4.61	0.11	0.51	97	141
	4	1.13	5.43	0.17	0.82	73	152
	5	1.19	5.26	0.15	0.66	156	211
average			5.06		0.73	129.1	166.4
sd			0.62		0.32	51.99	25.35
silymarin liposome(75mg/kg·d)
	No.	liver(g)	liver coefficient%	spleen(g)	spleen coefficient%	ALT(U/L)	AST(U/L)
♂	1	1.07	4.44	0.08	0.33	46	91
	2	1.43	5.72	0.23	0.92	207	160
	3	0.99	3.99	0.16	0.65	36	94
	4	1.11	5.05	0.13	0.59	67	134
	5	0.93	4.19	0.13	0.59	31	81
♀	1	1.34	5.98	0.15	0.67	112	174
	2	1.1	4.78	0.16	0.7	234	245
	3	1.29	5.84	0.2	0.9	191	160
	4	1.06	4.95	0.18	0.84	163	195
	5	1.15	4.94	0.15	0.64	38	120
average			4.99		0.68	112.5	145.4
sd			0.69		0.17	79.54	51.8
silymarin liposome(150mg/kg·d)
	No.	liver(g)	liver coefficient%	spleen(g)	spleen coefficient%	ALT(U/L)	AST(U/L)
	1	1.05		0.18		292	314	elimination
♂	2	0.93	4.17	0.17	0.76	39	83
	3	1.09	4.93	0.21	0.95	78	176
	4	1.1	4.64	0.14	1.59	116	176
	5	1.28	5.54	0.2	0.87	109	195
♀	1	1	4.65	0.16	0.74	89	139
	2	0.9	4.37	0.11	0.53	96	169
	3	1.36	5.69	0.15	0.63	64	172
	4	1.01	5.23	0.11	0.57	60	154
	5	0.77	3.67	0.09	0.43	26	82
	6	0.95	5.83	0.08	0.49	111	193
average			4.87		0.66	78.8	153.9
sd			0.7		0.17	31.05	41.05
silymarin liposome(300mg/kg·d)
	No.	liver(g)	liver coefficient%	spleen(g)	spleen coefficient%	ALT(U/L)	AST(U/L)
♂	1	0.9	4.29	0.1	0.48	40	113
	2	0.93	4.12	0.11	0.49	44	120
	3	1.01	4.93	0.11	0.54	48	166
	4	1.05	4.71	0.2	0.9	45	140
	5	1	4.63	0.29	1.34	76	113
♀	1	0.9	4.15	0.11	0.51	34	108
	2	1.01	4.88	0.13	0.63	47	139
	3	0.87	4.07	0.11	0.51	31	113
	4	1.05	5.1	0.15	0.73	59	119
	5	0.96	4.85	0.15	0.76	59	117
average			4.57		0.69	48.3	124.8
sd			0.38		0.29	13.33	18.1
GSH-PX value in liver homogenate
GSH-PX value in liver homogenate=[(0.441-OD)/(0.149-0.02)*20*5]/5/protein amount/4
protein amount(g/L)
No.	blank group	model group	silymarin tablets(75mg/kg·d)	silymarin tablets(150mg/kg·d)	silymarin tablets(300mg/kg·d)	silymarin liposomes(75mg/kg·d)	silymarin liposomes(150mg/kg·d)	silymarin liposomes(300mg/kg·d)
1	0.813	0.725	0.745	0.779	0.762	0.856	0.803	0.772
2	0.828	0.755	0.805	0.802	0.7856	0.731	0.81	0.778
3	0.828	0.862	0.768	0.885	0.779	0.815	0.785	0.825
4	0.805	0.712	0.679	0.737	0.793	0.789	0.778	0.828
5	0.945	0.628	0.691	0.781	0.825	0.825	0.796	0.738
6	0.752	0.745	0.776	0.768	0.736	0.763	0.753	0.878
7	0.82	0.775	0.705	0.794	0.782	0.715	0.817	0.795
8	0.86	0.655	0.789	0.803	0.753	0.757	0.825	0.803
9	0.85	0.73	0.752	0.759	0.805	0.747	0.878	0.779
10	0.802	0.798	0.67	0.687	0.764	0.831	0.762	0.787
GSH-PX value in liver homogenate
NO.	blank group		model group		silymarin tablets(75mg/kg·d)		silymarin tablets(150mg/kg·d)		silymarin tablets(300mg/kg·d)		silymarin liposomes(75mg/kg·d)		silymarin liposomes(150mg/kg·d)		silymarin liposomes(300mg/kg·d)
	OD	GPX(U/mg protein)	OD	GPX(U/mg protein)	OD	GPX(U/mg protein)	OD	GPX(U/mg protein)	OD	GPX(U/mg protein)	OD	GPX(U/mg protein)	OD	GPX(U/mg protein)	OD	GPX(U/mg protein)
1	0.156	217.67	0.342	84.68	0.279	134.85	0.299	113.04	0.364	62.67	0.202	173.15	0.201	185.35	0.192	200.02
2	0.17	202.97	0.312	105.96	0.251	146.37	0.282	122.95	0.268	136.67	0.345	81.44	0.244	150.83	0.236	163.41
3	0.212	171.52	0.29	108.64	0.262	144.54	0.24	140.85	0.343	78.02	0.207	178.06	0.298	112.97	0.201	180.4
4	0.232	161.01	0.276	143.72	0.339	93.17	0.349	77.41	0.232	163.44	0.244	154.84	0.288	121.96	0.189	188.74
5	0.18	171.28	0.31	129.36	0.372	61.93	0.374	53.2	0.236	154.1	0.188	190.18	0.232	162.83	0.279	136.13
6	0.192	205.34	0.36	67.42	0.315	100.7	0.296	117.09	0.312	108.69	0.288	124.36	0.264	145.77	0.143	210.49
7	0.259	137.64	0.31	104.83	0.367	65.09	0.274	130.44	0.276	130.85	0.355	74.39	0.23	160.16	0.226	167.71
8	0.116	234.36	0.364	72.9	0.332	85.67	0.216	173.77	0.267	143.3	0.328	92.57	0.211	172.89	0.19	193.85
9	0.15	212.31	0.37	60.32	0.298	117.93	0.268	141.35	0.24	154.85	0.312	107.1	0.157	200.6	0.229	168.77
10	0.152	223.47	0.328	87.87	0.348	86.08	0.38	55.07	0.314	103.09	0.196	182.84	0.289	123.71	0.247	152.87
		193.76		96.57		103.63		112.52		123.57		135.91		153.71		176.24
		31.42		26.96		31		39.28		34.22		45.02		28.54		22.78
SOD activity(U/mg protein)
No.	blank group	model group	silymarin tablets(75mg/kg·d)	silymarin tablets(150mg/kg·d)	silymarin tablets(300mg/kg·d)	silymarin liposomes(75mg/kg·d)	silymarin liposomes(150mg/kg·d)	silymarin liposomes(300mg/kg·d)
1	122.88	51.03	66.41	82.19	59.47	106.36	112.86	105.01
2	91.88	62.22	88.83	75.68	73.08	67.68	90.33	113.82
3	117.49	50.64	77.41	93.01	54.97	98.96	72.55	94.74
4	71.27	74.15	54.5	67.13	98.03	83.78	84.96	91.88
5	103.38	66.86	46.33	47.38	91.71	114.89	77.3	65.91
6	80.71	43.53	66.97	73.62	71.17	74.1	86.68	103.7
7	79.1	72.42	59.56	92.15	86.65	56.4	91.08	76.88
8	105.87	37.45	71.13	113.38	98.83	68.65	86.17	117.55
9	103.2	56.4	76.84	89.83	83.66	75.13	116.95	94.99
10	111.45	73.98	55.22	38.73	77.27	122.57	79.11	94.56
average	101.42	58.87	66.32	77.31	79.48	86.85	89.8	95.9
SD	19.99	13.12	12.79	22.24	15.1	22.42	14.47	15.68
MDA activity(nmol/mg protein)
No.	blank group	model group	silymarin tablets(75mg/kg·d)	silymarin tablets(150mg/kg·d)	silymarin tablets(300mg/kg·d)	silymarin liposomes(75mg/kg·d)	silymarin liposomes(150mg/kg·d)	silymarin liposomes(300mg/kg·d)
1	1.66	8.07	4.56	4.28	7.6	2.58	1.38	2.12
2	1.61	6.58	3.82	4.59	4.05	8.42	3.24	3.06
3	3.22	5.94	4.6	3.05	7.87	1.73	5	3.18
4	2.75	5.94	8.14	6.91	3.94	3.4	4.62	3.28
5	2.85	6.35	8.29	7.62	3.95	1.52	3.9	3.76
6	2.22	7.44	4.94	4.58	5.78	4.69	5.29	1.48
7	3.14	4.14	8.23	4.31	3.93	8.39	2.56	3.62
8	2.22	7.24	4.82	2.32	3.8	8.01	3.38	3.91
9	2.12	6.95	4.41	4.05	3.12	5.96	1.43	3.63
10	2	6.25	8.82	8.57	4.64	1.91	5.07	3
average	2.38	6.49	6.06	5.03	4.87	4.66	3.59	3.1
SD	0.58	1.07	2.01	2.01	1.06	2.84	1.45	0.76
