# Supplementary material for: A New Type of Liquid Silymarin Proliposome Containing Bile Salts: Its Preparation and Improved Hepatoprotective Effects
Source: PLoS One. 2015 Dec 16;10(12):e0143625. doi: 10.1371/journal.pone.0143625 (PMC4682635; doi:10.1371/journal.pone.0143625)
Supplement: S4 Table — (XLS) [file pone.0143625.s004.xls]

## Sheet: BCG+LPS induced liver injury
Effect of silymarin liposomes on SOD, GSH-PX, MDA, and NO in the experimental hepatitis animal model induced by BCG+LPS
Each mouse were weighed at the first day, the fourth day, the eighth day and twelth day and drug dose of each mouse were calculated according to the weight.
the blank control group
	No.	liver(g)	liver coefficient%	spleen(g)	spleen coefficient%	ALT(U/L)	AST(U/L)
♂	1	1.3	4.44	0.14	0.48	28	84
	2	1.27	4.38	0.11	0.38	22	112
	3	1.17	4.25	0.11	0.4	32	108
	4	1.17	4.13	0.08	0.28	19	122
	5	1.16	4.26	0.12	0.44	31	143
♀	1	1.09	4.5	0.11	0.45	29	163
	2	1.05	4.07	0.09	0.19	42	133
	3	0.97	3.85	0.06	0.24	30	138
	4	1.05	4.25	0.08	0.32	33	124
	5	0.92	3.88	0.06	0.25	29	112
average			4.2		0.34	29.5	123.9
sd			0.22		0.1	6.2	21.88
model group
	No.	liver(g)	liver coefficient%	spleen(g)	spleen coefficient%	ALT(U/L)	AST(U/L)
♂	1	1.65	5.55	0.22	0.74	85	192
	2	1.39	5.04	0.16	0.58	59	171
	3	1.61	5.69	0.24	0.85	119	257
	4	1.58	5.15	0.15	0.49	63	145
	5	1.44	5.03	0.18	0.63	92	202
♀	1	1.39	5.31	0.17	0.65	77	243
	2	1.3	5.37	0.15	0.62	137	346
	3	1.32	5.08	0.19	0.73	91	301
	4	1.24	5.02	0.14	0.57	80	169
	5	1.28	5.31	0.1	0.41	43	140
average			5.26		0.63	85.4	216.6
sd			0.23		0.13	28.12	68.6
silymarin tablets(75mg/kg·d)
	No.	liver(g)	liver coefficient%	spleen(g)	spleen coefficient%	ALT(U/L)	AST(U/L)
♂	1	1.69	5.22	0.19	0.59	75	162
	2	1.63	5.56	0.12	0.41	50	152
	3	1.47	5.02	0.17	0.58	105	365
	4	1.35	4.61	0.11	0.5	77	213
	5	1.35	4.61	0.11	0.38	hemolysis
♀	1	1.25	5.46	0.13	0.57	90	284
	2	1.18	4.78	0.09	0.36	45	165
	3	1.21	5.15	0.19	0.87	66	195
	4	1.38	5.25	0.23	0.87	68	214
	5	1.12	4.81	0.12	0.49	55	159
	6	1.2	4.92	0.14	0.57	84	217
average			5.08		0.58	71.5	212.6
sd			0.31		0.16	18.69	66.69
silymarin tablets(150mg/kg·d)
	No.	liver(g)	liver coefficient%	spleen(g)	spleen coefficient%	ALT(U/L)	AST(U/L)
♂	1	1.59	5.03	0.24	0.76	79	218
	2	1.43	4.75	0.08	0.27	48	128
	3	1.69	5.79	0.2	0.68	88	337
	4	1.23	4.61	0.09	0.34	44	133
♀	1	1.18	5.27	0.17	0.76	78	197
	2	1.33	5.12	0.14	0.54	41	147
	3	1.3	5.16	0.15	0.6	63	258
	4	1.1	4.58	0.11	0.46	57	177
	5	1.02	4.2	0.1	0.25	36	169
	6	1.13	4.77	0.1	0.42	41	155
average			4.93		0.51	57.5	191.9
sd			0.44		0.19	18.63	64.81
silymarin tablets(300mg/kg·d)
	No.	liver(g)	liver coefficient%	spleen(g)	spleen coefficient%	ALT(U/L)	AST(U/L)
♂	1	1.35	4.84	0.11	0.39	hemolysis
	2	1.54	4.32	0.12	0.41	33	109
	3	1.36	4.59	0.12	0.41	36	119
	4	1.24	4.49	0.09	0.33	58	144
	5	1.5	4.98	0.12	0.4	41	127
	6	1.94	5.69	0.19	0.56	44	133
♀	1	1.3	4.59	0.09	0.32	42	126
	2	1.33	4.96	0.16	0.6	37	133
	3	1.2	4.96	0.11	0.45	40	127
	4	1.17	4.33	0.18	0.67	48	155
	5	1.22	4.67	0.09	0.34	39	125
average			4.86		0.45	41.8	129.8
sd			0.41		0.12	7.08	12.74
silymarin liposome(75mg/kg·d)
	No.	liver(g)	liver coefficient%	spleen(g)	spleen coefficient%	ALT(U/L)	AST(U/L)
♂	1	1.39	4.89	0.12	0.42	50	152
	2	1.62	5.31	0.12	0.39	40	139
	3	1.7	5.11	0.14	0.42	55	159
	4	1.19	4.22	0.09	0.32	58	181
	5	1.63	5.02	0.11	0.34	31	84
♀	1	1.45	5.58	0.09	0.35	62	216
	2	1.19	4.58	0.12	0.46	33	108
	3	1.18	4.86	0.11	0.45	48	172
	4	1.15	4.77	0.1	0.41	45	165
	5	0.88	4.13	0.08	0.38	47	156
average			4.847		0.39	46.9	153.2
sd			0.45		0.05	10.14	36.95
silymarin liposome(150mg/kg·d)
	No.	liver(g)	liver coefficient%	spleen(g)	spleen coefficient%	ALT(U/L)	AST(U/L)
	1	1.26	4.67	0.1	0.37	32	115
♂	2	1.6	5.03	0.16	0.5	42	192
	3	1.51	5.07	0.16	0.54	49	133
	4	1.39	4.66	0.11	0.37	40	149
	5	1.29	4.76	0.11	0.41	34	97
♀	1	0.96	4.02	0.09	0.38	49	138
	2	1.16	4.79	0.13	0.54	34	100
	3	1.2	4.82	0.13	0.52	38	119
	4	1.15	4.79	0.15	0.62	48	172
	5	1.03	4.24	0.1	0.41	34	133
average			4.68		0.47	40	134.8
sd			0.33		0.09	6.72	30.1
silymarin liposome(300mg/kg·d)
	No.	liver(g)	liver coefficient%	spleen(g)	spleen coefficient%	ALT(U/L)	AST(U/L)
♂	1	1.37	4.52	0.12	0.4	27	130
	2	1.45	4.88	0.11	0.37	32	104
	3	1.22	4.6	0.08	0.3	45	121
	4	1.2	4.26	0.09	0.32	31	108
	5	1.36	4.77	0.09	0.32	34	114
	6	1.65	5.03	0.12	0.37	40	102
♀	1	1.36	4.69	0.11	0.38	27	113
	2	1.18	4.78	0.12	0.49	34	128
	3	1.13	4.63	0.1	0.41	34	103
	4	0.89	4.06	0.08	0.37	43	121
average			4.622		0.373	34.7	114.4
sd			0.28		0.06	6.18	10.28
GSH-PX value in liver homogenate
protein amount(g/L)=A/0.246*0.615=2.5A
GSH-PX value in liver homogenate=[(0.412-OD)/(0.149-0.02)*20*5]/5/protein amount/4
protein amount(g/L)
No.	blank group	model group	silymarin tablets(75mg/kg·d)	silymarin tablets(150mg/kg·d)	silymarin tablets(300mg/kg·d)	silymarin liposomes(75mg/kg·d)	silymarin liposomes(150mg/kg·d)	silymarin liposomes(300mg/kg·d)
1	0.91	0.755	0.779	0.655	0.715	0.837	0.828	0.82
2	0.678	0.702	0.807	0.745	0.789	0.852	0.782	0.725
3	0.825	0.6	0.729	0.708	0.773	0.756	0.748	0.745
4	0.801	0.712	0.618	0.775	0.825	0.792	0.892	0.795
5	0.787	0.612	0.705	0.737	0.837	0.807	0.768	0.788
6	0.792	0.575	0.793	0.794	0.912	0.674	0.73	0.763
7	0.789	0.74	0.778	0.807	0.858	0.726	0.685	0.938
8	0.829	0.805	0.747	0.786	0.693	0.871	0.72	0.725
9	0.556	0.79	0.829	0.825	0.792	0.839	0.8	0.915
10	0.77	0.772	0.754	0.817	0.827	0.683	0.72	0.612
GSH-PX value in liver homogenate
NO.	blank group		model group		silymarin tablets(75mg/kg·d)		silymarin tablets(150mg/kg·d)		silymarin tablets(300mg/kg·d)		silymarin liposomes(75mg/kg·d)		silymarin liposomes(150mg/kg·d)		silymarin liposomes(300mg/kg·d)
	OD	GPX(U/mg protein)	OD	GPX(U/mg protein)	OD	GPX(U/mg protein)	OD	GPX(U/mg protein)	OD	GPX(U/mg protein)	OD	GPX(U/mg protein)	OD	GPX(U/mg protein)	OD	GPX(U/mg protein)
1	0.204	141.75	0.281	107.6	0.282	103.49	0.262	143.91	0.206	178.67	0.212	148.19	0.189	167.02	0.14	205.71
2	0.176	215.87	0.258	36.05	0.21	155.23	0.202	174.81	0.18	182.35	0.17	176.15	0.177	186.36	0.193	187.33
3	0.186	169.88	0.31	105.43	0.297	97.83	0.244	147.16	0.23	146.01	0.232	147.66	0.166	203.95	0.25	134.86
4	0.155	198.98	0.264	128.91	0.271	141.49	0.192	176.04	0.202	157.86	0.201	165.22	0.176	164.08	0.216	152.89
5	0.168	192.27	0.3	113.49	0.283	113.48	0.242	143.05	0.173	177.08	0.167	188.28	0.192	177.65	0.172	188.88
6	0.157	199.67	0.323	95.99	0.19	173.61	0.194	170.27	0.2	144.16	0.264	136.18	0.22	163.11	0.182	186.94
7	0.144	210.65	0.3328	70.4	0.266	116.38	0.256	119.88	0.158	183.59	0.18	198.18	0.27	128.56	0.176	156.03
8	0.191	165.32	0.278	103.23	0.259	127.02	0.22	151.49	0.22	171.82	0.155	182.98	0.18	199.83	0.176	201.87
9	0.206	229.77	0.257	121.68	0.19	166.07	0.163	187.17	0.232	140.94	0.169	179.62	0.252	124.03	0.17	164.02
10	0.226	149.8	0.192	176.73	0.262	123.38	0.166	186.73	0.146	199.47	0.193	198.85	0.188	192.94	0.21	204.69
		187.4		115.95		131.8		160.05		168.2		172.13		170.75		178.32
		29.34		28.13		26.22		22.18		19.82		22		27.51		24.73
SOD activity(U/mg protein)
No.	blank group	model group	silymarin tablets(75mg/kg·d)	silymarin tablets(150mg/kg·d)	silymarin tablets(300mg/kg·d)	silymarin liposomes(75mg/kg·d)	silymarin liposomes(150mg/kg·d)	silymarin liposomes(300mg/kg·d)
1	174.18	75.27	98.03	79.99	119.85	98.14	106.71	93.13
2	153.9	91.71	90.78	101.32	114.24	114.65	113.55	105.34
3	111.94	51.06	74.3	75.25	89.03	75.76	89.04	118
4	80.93	96.03	86.93	114.58	97.41	98.11	69.19	126.78
5	108.32	73.27	62.35	84.34	106.09	113.89	109.27	112.69
6	98.11	79.53	95.18	100.1	98.34	80.37	108.26	101.25
7	119.3	61.22	86.75	72.07	89.52	121.09	97.23	51.59
8	96.94	85.49	89.75	86.43	113.4	99.91	131.97	104.72
9	121.38	73.63	95.87	104.95	95.86	97.9	88.24	100.93
10	81.3	85.12	67.72	107.6	108.99	111.16	118.4	92.14
average	114.63	77.23	84.77	92.63	103.27	101.1	103.19	100.66
SD	29.88	13.63	12.38	14.78	10.77	14.72	17.82	20.29
MDA activity(nmol/mg protein)
No.	blank group	model group	silymarin tablets(75mg/kg·d)	silymarin tablets(150mg/kg·d)	silymarin tablets(300mg/kg·d)	silymarin liposomes(75mg/kg·d)	silymarin liposomes(150mg/kg·d)	silymarin liposomes(300mg/kg·d)
1	2.98	3.17	6.38	5.2	2.18	1.96	3.11	2.46
2	1.79	3.35	4.13	2.05	2.75	2.83	2.4	2.51
3	2.3	9.6	8.58	5.35	4.98	4.17	2.11	4.66
4	1.76	4.45	7.8	2.19	3.23	2.58	3.04	2.5
5	2.08	5.51	5.78	5.1	3	2.84	1.89	4.19
6	1.45	5.96	2.06	1.77	1.4	3.8	2.66	2.86
7	2.77	7.29	5.42	4.11	2.67	2.63	1.95	1.2
8	1.75	5.74	5.29	3.64	2.82	3.65	2.71	2.88
9	2.1	6	2.85	1.89	3.58	3.59	2.73	2.75
10	3.25	2.81	4.54	3.95	3.11	3.51	3.35	3.81
average	2.22	5.39	5.28	3.52	2.97	3.16	2.6	2.98
SD	0.6	2.08	2.02	1.45	0.93	0.69	0.5	1
NO value in liver homogenate
NO.	blank group		model group		silymarin tablets(75mg/kg·d)		silymarin tablets(150mg/kg·d)		silymarin tablets(300mg/kg·d)		silymarin liposomes(75mg/kg·d)		silymarin liposomes(150mg/kg·d)		silymarin liposomes(300mg/kg·d)
	OD	NO(nmol/mg protein)	OD	NO(nmol/mg protein)	OD	NO(nmol/mg protein)	OD	NO(nmol/mg protein)	OD	NO(nmol/mg protein)	OD	NO(nmol/mg protein)	OD	NO(nmol/mg protein)	OD	NO(nmol/mg protein)
1	0.066	0.98	0.189	4.47	0.142	3.11	0.163	4.35	0.105	2.35	0.18	3.81	0.075	1.29	0.068	1.13
2	0.061	1.16	0.153	3.77	0.175	3.83	0.128	2.87	0.058	0.92	0.068	1.09	0.096	1.91	0.058	1
3	0.061	0.96	0.165	4.82	0.195	4.79	0.198	5.02	0.074	1.36	0.158	3.63	0.086	1.73	0.058	0.98
4	0.045	0.58	0.147	3.55	0.163	4.61	10.088	1.72	0.116	2.3	0.107	2.17	0.148	2.85	0.061	0.99
5	0.074	1.33	0.22	6.54	0.212	5.44	0.187	4.52	0.106	2.03	0.115	2.33	0.138	3.05	0.095	1.87
6	0.075	1.35	0.156	4.71	0.128	2.7	0.071	1.25	0.066	0.97	0.157	4.05	0.121	2.74	0.108	2.28
7	0.044	0.56	0.247	6.14	0.178	4.05	0.166	3.6	0.104	1.93	0.059	1.03	0.095	2.15	0.133	2.39
8	0.064	1.02	0.22	4.97	0.157	3.65	0.138	2.98	0.106	2.45	0.077	1.28	0.101	2.22	0.04	0.5
9	0.08	2.11	0.188	4.24	0.128	2.58	0.055	0.81	0.058	0.92	0.071	1.18	0.09	1.72	0.048	0.57
10	0.042	0.52	0.095	1.91	0.213	5.12	0.119	2.4	0.072	1.22	0.12	2.9	0.06	1.07	0.035	0.43
average		1.06		4.51		3.99		2.95		1.64		2.35		2.07		1.21
SD		0.48		1.31		1		1.43		0.63		1.19		0.66		0.72
